# Supplementary material for: Similar Piperacillin/Tazobactam Target Attainment in Obese versus Nonobese Patients despite Differences in Interstitial Tissue Fluid Pharmacokinetics
Source: Pharmaceutics. 2021 Aug 31;13(9):1380. doi: 10.3390/pharmaceutics13091380 (PMC8464843; doi:10.3390/pharmaceutics13091380)
Supplement: Supplementary file 1 [file pharmaceutics-13-01380-s001.zip]

Archive with 1 entries (1 files):
- pharmaceutics-1315035-SI.pdf
